# Supplementary material for: Quantification of APOBEC3 Mutation Rates Affecting the VP1 Gene of BK Polyomavirus In Vivo
Source: Viruses. 2022 Sep 19;14(9):2077. doi: 10.3390/v14092077 (PMC9504301; doi:10.3390/v14092077)
Supplement: Supplementary file 1 [file viruses-14-02077-s001.zip]

Archive with 1 entries (1 files):
- viruses-1886718-supplementary table.pdf
